# Supplementary material for: The unreachable doorbells of South Texas: community engagement in colonias on the US-Mexico border for mosquito control
Source: BMC Public Health. 2022 Jun 13;22:1176. doi: 10.1186/s12889-022-13426-z (PMC9190097; doi:10.1186/s12889-022-13426-z)
Supplement: Supplementary file 1 — Additional file 1. Supplementary Dataset, raw information of recruitment. [file 12889_2022_13426_MOESM1_ESM.xlsx]

## Sheet: ID
Engagmenet	1: House door visits + Flyer 2: House door visits + Community meetings + Flyer 3: House door visits + Improved Flyer 4: House door visits + Improved Flyer + Community meetings 5: House door visits + Improved Flyer + Community meetings + Scientific tent

## Sheet: Dataset1
Community	Visit	Houses	CovPer	Engament	Status	Study	Year
Chapa	1	7	0.32	3	Recruited	AGO	2018
Chapa	2	11	0.5	3	Recruited	AGO	2018
Chapa	3	1	0.04	3	Recruited	AGO	2018
Chapa	Total	19	0.86	3	Recruited	AGO	2018
Chapa	1	0	0	3	Declined	AGO	2018
Chapa	3	3	0.14	3	No-Answer	AGO	2018
Mesquite	1	10	0.31	3	Recruited	AGO	2018
Mesquite	2	14	0.44	3	Recruited	AGO	2018
Mesquite	3	2	0.06	3	Recruited	AGO	2018
Mesquite	Total	26	0.81	3	Recruited	AGO	2018
Mesquite	3	4	0.125	3	No-Answer	AGO	2018
Mesquite	2	1	0.032	3	Declined	AGO	2018
Mesquite	1	1	0.032	3	Declined	AGO	2018
La Piñata	1	68	0.51	5	Recruited	ADS	2018
La Piñata	2	20	0.14	5	Recruited	ADS	2018
La Piñata	3	6	0.04	5	Recruited	ADS	2018
La Piñata	Total	94	0.69	5	Recruited	ADS	2018
La Piñata	1	1	0.007	5	Declined	ADS	2018
La Piñata	3	47	0.3	5	No-Answer	ADS	2018
Balli	1	12	0.36	1	Recruited	AGO	2017
Balli	2	4	0.12	1	Recruited	AGO	2017
Balli	3	2	0.06	1	Recruited	AGO	2017
Balli	Total	18	0.54	1	Recruited	AGO	2017
Balli	1	3	0.09	1	Declined	AGO	2017
Balli	3	12	0.36	1	No-Answer	AGO	2017
Cameron	1	19	0.37	1	Recruited	AGO	2017
Cameron	2	7	0.14	1	Recruited	AGO	2017
Cameron	3	9	0.07	1	Recruited	AGO	2017
Cameron	Total	35	0.58	1	Recruited	AGO	2017
Cameron	1	0	0	1	Declined	AGO	2017
Cameron	3	39	0.42	1	No-Answer	AGO	2017
Indian Hills	1	19	0.25	2	Recruited	Eco-Dispersal	2017
Indian Hills	2	9	0.12	2	Recruited	Eco-Dispersal	2017
Indian Hills	3	9	0.12	2	Recruited	Eco-Dispersal	2017
Indian Hills	Total	37	0.49	2	Recruited	Eco-Dispersal	2017
Indian Hills	1	3	0.04	2	Declined	Eco-Dispersal	2017
Indian Hills	3	35	0.47	2	No-Answer	Eco-Dispersal	2017
La Piñata	1	36	0.25	2	Recruited	Eco-Feeding	2017
La Piñata	2	20	0.14	2	Recruited	Eco-Feeding	2017
La Piñata	3	8	0.06	2	Recruited	Eco-Feeding	2017
La Piñata	Total	64	0.45	2	Recruited	Eco-Feeding	2017
La Piñata	1	4	0.28	2	Declined	Eco-Feeding	2017
La Piñata	3	79	0.56	2	No-Answer	Eco-Feeding	2017
Indian Hills	1	45	0.6	4	Recruited	ADS	2018
Indian Hills	2	14	0.19	4	Recruited	ADS	2018
Indian Hills	3	1	0.01	4	Recruited	ADS	2018
Indian Hills	Total	60	0.8	4	Recruited	ADS	2018
Indian Hills	1	1	0.013	4	Declined	ADS	2018
Indian Hills	3	14	0.19	4	No-Answer	ADS	2018
